# Supplementary material for: Cognitive and Cultural Factors That Affect General Vaccination and COVID-19 Vaccination Attitudes
Source: Vaccines (Basel). 2022 Dec 30;11(1):94. doi: 10.3390/vaccines11010094 (PMC9865922; doi:10.3390/vaccines11010094)
Supplement: Supplementary file 1 [file vaccines-11-00094-s001.zip]

Archive with 1 entries (1 files):
- vaccines-2036592-supplementary.pdf
